# Supplementary material for: Predictability is attractive: Female preference for behaviourally consistent males but no preference for the level of male aggression in a bi-parental cichlid
Source: PLoS One. 2018 Apr 10;13(4):e0195766. doi: 10.1371/journal.pone.0195766 (PMC5892930; doi:10.1371/journal.pone.0195766)
Supplement: S2 File — (XLSX) [file pone.0195766.s002.xlsx]

## Sheet: mirror test data
sex	ID	test_series	frontal_display	lateral_display_left	lateral_display_right	total_lateral_displays	fast_approaching	s_shaped_bending	bites	restrained_aggression	overt_aggression	overall_aggression	aggression_mean	consistency
male	m000b00	1	24	6	12	18	16	0	174	58	174	232	210.5	43
male	mg000p0	1	4	3	6	9	2	0	39	15	39	54	105.5	103
male	m000ppb	1	0	0	0	0	0	0	0	0	0	0	0	0
male	m0p0p00	1	6	6	10	16	0	0	149	22	149	171	113	116
male	mb00p0b	1	0	0	0	0	0	0	0	0	0	0	0	0
male	m0b00b0	1	15	9	12	21	1	0	154	37	154	191	188	6
male	m000p00	1	7	15	18	33	5	0	276	45	276	321	334.5	27
male	m0p0000	1	2	8	7	15	1	0	27	18	27	45	23	44
male	mpp0p00	1	3	9	15	24	14	0	438	41	438	479	443.5	71
male	m00bbp0	1	0	0	0	0	0	0	0	0	0	0	130	260
male	m000b00	2	18	15	14	29	3	0	139	50	139	189	210.5	43
male	mg000p0	2	0	9	11	20	4	0	133	24	133	157	105.5	103
male	m000ppb	2	0	0	0	0	0	0	0	0	0	0	0	0
male	m0p0p00	2	1	1	1	2	1	0	51	4	51	55	113	116
male	mb00p0b	2	0	0	0	0	0	0	0	0	0	0	0	0
male	m0b00b0	2	19	14	7	21	2	0	143	42	143	185	188	6
male	m000p00	2	2	11	16	27	6	0	313	35	313	348	334.5	27
male	m0p0000	2	1	0	0	0	0	0	0	1	0	1	23	44
male	mpp0p00	2	4	9	0	9	4	0	391	17	391	408	443.5	71
male	m00bbp0	2	2	4	6	10	2	0	246	14	246	260	130	260
male	m00p00p	1	7	3	1	4	0	0	105	11	105	116	58	116
male	mgb0g00	1	2	4	1	5	0	0	410	7	410	417	208.5	417
male	mb000bb	1	3	3	3	6	0	0	522	9	522	531	568	74
male	m00ggb0	1	3	2	3	5	0	0	68	8	68	76	38	76
male	mb000b0	1	1	2	5	7	0	0	0	8	0	8	4	8
male	m0p000p	1	6	2	4	6	0	0	183	12	183	195	154	82
male	mb00bp0	1	0	0	0	0	0	0	0	0	0	0	0	0
male	mp0b00b	1	16	17	17	34	4	0	286	54	286	340	386	92
male	m0000bb	1	0	5	0	5	1	0	178	6	178	184	168	32
male	mbp000b	1	0	0	0	0	0	0	0	0	0	0	130.5	261
male	m00p00p	2	0	0	0	0	0	0	0	0	0	0	58	116
male	mgb0g00	2	0	0	0	0	0	0	0	0	0	0	208.5	417
male	mb000bb	2	0	1	1	2	1	0	602	3	602	605	568	74
male	m00ggb0	2	0	0	0	0	0	0	0	0	0	0	38	76
male	mb000b0	2	0	0	0	0	0	0	0	0	0	0	4	8
male	m0p000p	2	2	3	2	5	1	0	105	8	105	113	154	82
male	mb00bp0	2	0	0	0	0	0	0	0	0	0	0	0	0
male	mp0b00b	2	3	3	13	16	6	0	407	25	407	432	386	92
male	m0000bb	2	2	0	0	0	1	0	149	3	149	152	168	32
male	mbp000b	2	0	4	3	7	5	0	249	12	249	261	130.5	261
male	mp0p00p	1	2	7	8	15	0	0	233	17	233	250	279	58
male	m0ggg00	1	4	20	15	35	1	0	45	40	45	85	166	162
male	m000gg0	1	0	0	0	0	0	0	0	0	0	0	0	0
male	mg000g0	1	0	2	16	18	0	0	438	18	438	456	393.5	125
male	m000ggg	1	0	0	0	0	0	0	0	0	0	0	0	0
male	mgg000g	1	6	22	11	33	1	0	251	40	251	291	220	142
male	m0ppp00	1	11	35	36	71	0	0	7	82	7	89	142	106
male	mgg0g00	1	1	37	39	76	1	0	259	78	259	337	205	264
male	mpp0p00_2	1	12	45	31	76	0	0	229	88	229	317	321.5	9
male	mp00p0p	1	11	21	26	47	3	0	78	61	78	139	223	168
male	mp0p00p	2	5	4	3	7	1	0	295	13	295	308	279	58
male	m0ggg00	2	3	16	18	34	4	0	206	41	206	247	166	162
male	m000gg0	2	0	0	0	0	0	0	0	0	0	0	0	0
male	mg000g0	2	1	2	2	4	0	0	326	5	326	331	393.5	125
male	m000ggg	2	0	0	0	0	0	0	0	0	0	0	0	0
male	mgg000g	2	2	8	8	16	0	0	131	18	131	149	220	142
male	m0ppp00	2	7	28	35	63	5	0	120	75	120	195	142	106
male	mgg0g00	2	1	1	2	3	5	0	64	9	64	73	205	264
male	mpp0p00_2	2	1	6	6	12	0	0	313	13	313	326	321.5	9
male	mp00p0p	2	12	28	25	53	13	0	229	78	229	307	223	168
male	m0pp0p0	1	2	9	12	21	1	0	63	24	63	87	87	0
male	mg000gg	1	1	8	14	22	1	0	359	24	359	383	318	130
male	mpg00gg	1	7	2	8	10	0	0	61	17	61	78	75	6
male	mgggg00	1	3	24	22	46	0	0	215	49	215	264	314.5	101
male	m0gpp00	1	0	3	2	5	0	0	210	5	210	215	204.5	21
male	mp00pp0	1	1	5	13	18	0	0	68	19	68	87	75.5	23
male	mpp00p0	1	3	20	21	41	0	0	45	44	45	89	91	4
male	mg00gp0	1	1	17	8	25	0	0	188	26	188	214	291	154
male	m0p00pp	1	8	20	34	54	0	0	184	62	184	246	214.5	63
male	mpp000p	1	0	2	2	4	0	0	96	4	96	100	50	100
male	m0pp0p0	2	5	8	6	14	0	0	68	19	68	87	87	0
male	mg000gg	2	5	9	0	9	0	0	239	14	239	253	318	130
male	mpg00gg	2	4	3	4	7	1	0	60	12	60	72	75	6
male	mgggg00	2	0	0	1	1	0	0	364	1	364	365	314.5	101
male	m0gpp00	2	0	1	2	3	1	0	190	4	190	194	204.5	21
male	mp00pp0	2	0	9	12	21	0	0	43	21	43	64	75.5	23
male	mpp00p0	2	3	17	20	37	0	0	53	40	53	93	91	4
male	mg00gp0	2	5	3	2	5	0	0	358	10	358	368	291	154
male	m0p00pp	2	9	6	10	16	1	0	157	26	157	183	214.5	63
male	mpp000p	2	0	0	0	0	0	0	0	0	0	0	50	100
female	f000bbb	1	0	1	1	2	1	5	329	8	329	337	280	114
female	f000bbb	2	3	10	14	24	3	4	189	34	189	223	280	114
female	f000000	1	11	10	21	31	4	0	301	46	301	347	173.5	347
female	f000000	2	0	0	0	0	0	0	0	0	0	0	173.5	347
female	f0000p0	1	1	28	26	54	2	0	264	57	264	321	270.5	101
female	f0000p0	2	4	20	3	23	0	0	193	27	193	220	270.5	101
female	00ppp0	1	0	0	0	0	0	0	0	0	0	0	28.5	57
female	00ppp0	2	1	1	2	3	2	0	51	6	51	57	28.5	57
female	f00b000	1	1	16	14	30	0	0	256	31	256	287	148	278
female	f00b000	2	1	1	1	2	0	0	6	3	6	9	148	278
female	fgg0000	1	9	13	10	23	5	3	142	40	142	182	211	58
female	fgg0000	2	11	9	6	15	1	0	213	27	213	240	211	58
female	f00000b	1	1	4	20	24	1	11	256	37	256	293	332.5	79
female	f00000b	2	2	6	11	17	2	3	348	24	348	372	332.5	79
female	fpbp000	1	2	2	1	3	1	0	299	6	299	305	297	16
female	fpbp000	2	3	3	2	5	4	0	277	12	277	289	297	16
female	fb00000	1	10	33	53	86	11	0	332	107	332	439	301	276
female	fb00000	2	9	8	17	25	7	0	122	41	122	163	301	276
female	f0p0000	1	10	7	9	16	0	0	216	26	216	242	204	76
female	f0p0000	2	9	4	10	14	0	0	143	23	143	166	204	76
female	f0000bb	1	10	11	20	31	1	0	77	42	77	119	229	220
female	f0000bb	2	7	9	1	10	1	0	321	18	321	339	229	220
female	f000gpp	1	9	18	25	43	7	0	523	59	523	582	425.5	313
female	f000gpp	2	5	4	10	14	3	0	247	22	247	269	425.5	313
female	fp0p0p0	1	14	3	2	5	7	0	182	26	182	208	280	144
female	fp0p0p0	2	13	3	1	4	3	0	332	20	332	352	280	144
female	f00g00g	1	1	25	31	56	2	0	154	59	154	213	436.5	447
female	f00g00g	2	1	37	31	68	3	0	176	484	176	660	436.5	447
female	fb0b000	1	0	0	0	0	0	0	0	0	0	0	77	154
female	fb0b000	2	2	16	13	29	1	0	122	32	122	154	77	154
female	fw00000	1	11	12	14	26	36	2	385	75	385	460	379	162
female	fw00000	2	6	18	9	27	8	13	244	54	244	298	379	162
female	fppp000	1	10	9	4	13	2	0	247	25	247	272	188.5	167
female	fppp000	2	7	1	7	8	2	0	88	17	88	105	188.5	167
female	fpg0000	1	3	4	2	6	1	0	82	10	82	92	170.5	157
female	fpg0000	2	2	4	1	5	1	1	240	9	240	249	170.5	157
female	f00bbb0	1	6	27	30	57	7	15	184	85	184	269	219	100
female	f00bbb0	2	1	5	14	19	3	15	131	38	131	169	219	100
female	f000ppp	1	2	15	13	28	1	0	11	31	11	42	22	40
female	f000ppp	2	1	0	0	0	1	0	0	2	0	2	22	40
female	f0pp000	1	16	8	9	17	4	0	0	37	99	136	77	118
female	f0pp000	2	5	0	0	0	2	0	11	7	11	18	77	118
female	fp00pp0	1	1	9	1	10	0	0	614	11	614	625	312.5	625
female	fp00pp0	2	0	0	0	0	0	0	0	0	0	0	312.5	625
female	f0bb000	1	4	37	36	73	10	0	185	87	185	272	319.5	95
female	f0bb000	2	3	33	19	52	13	0	299	68	299	367	319.5	95
female	fb0bb00	1	3	3	1	4	1	0	17	8	17	25	15.5	19
female	fb0bb00	2	2	1	3	4	0	0	0	6	0	6	15.5	19
female	f0gg000	1	8	30	38	68	1	0	5	77	5	82	41	82
female	f0gg000	2	0	0	0	0	0	0	0	0	0	0	41	82
female	fg00g00	1	14	33	30	63	6	0	172	83	172	255	297	84
female	fg00g00	2	4	26	27	53	1	0	281	58	281	339	297	84
female	f0000gg	1	0	33	45	78	2	0	273	80	273	353	222	262
female	f0000gg	2	6	6	6	12	0	0	73	18	73	91	222	262
female	f00p00p	1	5	11	9	20	1	0	14	26	14	40	25.5	29
female	f00p00p	2	3	3	3	6	1	0	1	10	1	11	25.5	29
female	f00pp00	1	1	13	6	19	1	0	106	21	106	127	63.5	127
female	f00pp00	2	0	0	0	0	0	0	0	0	0	0	63.5	127
female	f0p0p00	1	7	9	23	32	0	0	219	39	219	258	131.5	253
female	f0p0p00	2	3	0	2	2	0	0	0	5	0	5	131.5	253
female	fg0p000	1	2	3	0	3	0	0	0	5	0	5	30.5	51
female	fg0p000	2	1	3	5	8	0	0	47	9	47	56	30.5	51
female	fp00p00	1	0	46	36	82	2	0	116	84	116	200	100	200
female	fp00p00	2	0	0	0	0	0	0	0	0	0	0	100	200
female	f00w0pp	1	11	34	26	60	5	1	395	77	395	472	369.5	205
female	f00w0pp	2	8	11	10	21	3	6	229	38	229	267	369.5	205
female	f00w00w	1	4	14	21	35	2	0	87	41	87	128	130	4
female	f00w00w	2	14	12	16	28	8	9	73	59	73	132	130	4
female	fp000p0	1	0	0	0	0	0	0	0	0	0	0	0	0
female	fp000p0	2	0	0	0	0	0	0	0	0	0	0	0	0
female	f0p00p0	1	1	23	20	43	0	0	137	44	137	181	271	180
female	f0p00p0	2	1	13	9	22	2	0	336	25	336	361	271	180
female	fp0p000	1	1	16	11	27	0	0	370	28	370	398	199	398
female	fp0p000	2	0	0	0	0	0	0	0	0	0	0	199	398
female	f00000w	1	2	56	40	96	11	1	317	110	317	427	359.5	135
female	f00000w	2	5	63	34	97	14	0	176	116	176	292	359.5	135
female	f000pp0	1	1	7	11	18	1	2	302	22	302	324	162	324
female	f000pp0	2	0	0	0	0	0	0	0	0	0	0	162	324
