# Supplementary material for: Predictability is attractive: Female preference for behaviourally consistent males but no preference for the level of male aggression in a bi-parental cichlid
Source: PLoS One. 2018 Apr 10;13(4):e0195766. doi: 10.1371/journal.pone.0195766 (PMC5892930; doi:10.1371/journal.pone.0195766)
Supplement: S3 File — (XLSX) [file pone.0195766.s003.xlsx]

## Sheet: S3_File.csv
order	week	test_series	mate_choice_day_trial_number	male_pair_ID	male_ID	male_type_level_of_aggression	male_consistency_type	male_type_combined	female_ID	strength_of_preference	side_bias	male_aggression_mean	female_aggression_mean	male_consistency	female_consistency	within_male_dyad_difference_level	within_male_dyad_difference_consistency	similarity_level	similarity_consistency	relative_similarity_level	relative_similarity_consistency	comment
1	1	1	1	2	m000b00	high aggression	consistent	high aggression-consistent	f000bbb	0.670881	0.515948	210.5	280	43	114	105	60	69.5	71	105	-60
2	1	1	1	2	mg000p0	low aggression	inconsistent	low aggression-inconsistent	f000bbb	0.329119	0.515948	105.5	280	103	114	105	60	174.5	11	105	-60
3	1	1	2	3	m000ppb	low aggression	consistent	low aggression-consistent	f000000	0.90997	0.444501	0	173.5	0	347	113	116	173.5	347	113	116
4	1	1	2	3	m0p0p00	high aggression	inconsistent	high aggression-inconsistent	f000000	0.0900298	0.444501	113	173.5	116	347	113	116	60.5	231	113	116
5	1	1	3	4	mb00p0b	low aggression	consistent	low aggression-consistent	f0000p0	0.244706	0.582521	0	270.5	0	101	188	6	270.5	101	188	6
6	1	1	3	4	m0b00b0	high aggression	inconsistent	high aggression-inconsistent	f0000p0	0.755294	0.582521	188	270.5	6	101	188	6	82.5	95	188	6
7	1	1	4	5	m000p00	high aggression	consistent	high aggression-consistent	00ppp0	0.535312	0.316905	334.5	28.5	27	57	311.5	17	306	30	-300.5	-17
8	1	1	4	5	m0p0000	low aggression	inconsistent	low aggression-inconsistent	00ppp0	0.464688	0.316905	23	28.5	44	57	311.5	17	5.5	13	-300.5	-17
9	1	1	5	1	mpp0p00	high aggression	consistent	high aggression-consistent	f00b000	0.585319	0.894957	443.5	148	71	278	313.5	189	295.5	207	-277.5	-189
10	1	1	5	1	m00bbp0	low aggression	inconsistent	low aggression-inconsistent	f00b000	0.414681	0.894957	130	148	260	278	313.5	189	18	18	-277.5	-189
11	1	2	6	1	mpp0p00	high aggression	consistent	high aggression-consistent	fgg0000	0.513684	0.558246	443.5	211	71	58	313.5	189	232.5	13	-151.5	189
12	1	2	6	1	m00bbp0	low aggression	inconsistent	low aggression-inconsistent	fgg0000	0.486316	0.558246	130	211	260	58	313.5	189	81	202	-151.5	189
13	1	2	7	2	m000b00	high aggression	consistent	high aggression-consistent	f00000b	0.681354	0.521549	210.5	332.5	43	79	105	60	122	36	105	-12
14	1	2	7	2	mg000p0	low aggression	inconsistent	low aggression-inconsistent	f00000b	0.318646	0.521549	105.5	332.5	103	79	105	60	227	24	105	-12
15	1	2	8	3	m000ppb	low aggression	consistent	low aggression-consistent	fpbp000	0.78963	0.388805	0	297	0	16	113	116	297	16	113	-84
16	1	2	8	3	m0p0p00	high aggression	inconsistent	high aggression-inconsistent	fpbp000	0.21037	0.388805	113	297	116	16	113	116	184	100	113	-84
17	1	2	9	4	mb00p0b	low aggression	consistent	low aggression-consistent	fb00000	0.549706	0.305478	0	301	0	276	188	6	301	276	188	6
18	1	2	9	4	m0b00b0	high aggression	inconsistent	high aggression-inconsistent	fb00000	0.450294	0.305478	188	301	6	276	188	6	113	270	188	6
19	1	2	10	5	m000p00	high aggression	consistent	high aggression-consistent	f0p0000	0.692258	0.289111	334.5	204	27	76	311.5	17	130.5	49	50.5	-17
20	1	2	10	5	m0p0000	low aggression	inconsistent	low aggression-inconsistent	f0p0000	0.307742	0.289111	23	204	44	76	311.5	17	181	32	50.5	-17
21	2	1	1	6	m00p00p	low aggression	consistent	low aggression-consistent	f0000bb	0.463323	0.509772	58	229	116	220	150.5	301	171	104	150.5	-93
22	2	1	1	6	mgb0g00	high aggression	inconsistent	high aggression-inconsistent	f0000bb	0.536677	0.509772	208.5	229	417	220	150.5	301	20.5	197	150.5	-93
23	2	1	2	7	mb000bb	high aggression	consistent	high aggression-consistent	f000gpp	0.549084	0.480569	568	425.5	74	313	530	2	142.5	239	245	-2
24	2	1	2	7	m00ggb0	low aggression	inconsistent	low aggression-inconsistent	f000gpp	0.450916	0.480569	38	425.5	76	313	530	2	387.5	237	245	-2
25	2	1	3	8	mb000b0	low aggression	consistent	low aggression-consistent	fp0p0p0	0.654243	0.50966	4	280	8	144	150	74	276	136	150	74
26	2	1	3	8	m0p000p	high aggression	inconsistent	high aggression-inconsistent	fp0p0p0	0.345757	0.50966	154	280	82	144	150	74	126	62	150	74
27	2	1	4	9	mb00bp0	low aggression	consistent	low aggression-consistent	f00g00g			0	436.5	0	447	386	92	436.5	447	386	92	damaged_video_file
28	2	1	4	9	mp0b00b	high aggression	inconsistent	high aggression-inconsistent	f00g00g			386	436.5	92	447	386	92	50.5	355	386	92	damaged_video_file
29	2	1	5	10	m0000bb	high aggression	consistent	high aggression-consistent	fb0b000	0.835131	0.318666	168	77	32	154	37.5	229	91	122	-37.5	-15
30	2	1	5	10	mbp000b	low aggression	inconsistent	low aggression-inconsistent	fb0b000	0.164869	0.318666	130.5	77	261	154	37.5	229	53.5	107	-37.5	-15
31	2	2	6	6	m00p00p	low aggression	consistent	low aggression-consistent	fw00000	0.467854	0.394037	58	379	116	162	150.5	301	321	46	150.5	-209
32	2	2	6	6	mgb0g00	high aggression	inconsistent	high aggression-inconsistent	fw00000	0.532146	0.394037	208.5	379	417	162	150.5	301	170.5	255	150.5	-209
33	2	2	7	7	mb000bb	high aggression	consistent	high aggression-consistent	fppp000	0.47986	0.42746	568	188.5	74	167	530	2	379.5	93	-229	-2
34	2	2	7	7	m00ggb0	low aggression	inconsistent	low aggression-inconsistent	fppp000	0.52014	0.42746	38	188.5	76	167	530	2	150.5	91	-229	-2
35	2	2	8	8	mb000b0	low aggression	consistent	low aggression-consistent	fpg0000	0.805859	0.514238	4	170.5	8	157	150	74	166.5	149	150	74
36	2	2	8	8	m0p000p	high aggression	inconsistent	high aggression-inconsistent	fpg0000	0.194141	0.514238	154	170.5	82	157	150	74	16.5	75	150	74
39	2	2	10	10	m0000bb	high aggression	consistent	high aggression-consistent	f00bbb0	0.529565	0.219076	168	219	32	100	37.5	229	51	68	37.5	93
40	2	2	10	10	mbp000b	low aggression	inconsistent	low aggression-inconsistent	f00bbb0	0.470435	0.219076	130.5	219	261	100	37.5	229	88.5	161	37.5	93
41	3	1	1	11	mp0p00p	high aggression	consistent	high aggression-consistent	f000ppp	0.694224	0.379509	279	22	58	40	113	104	257	18	-113	104
42	3	1	1	11	m0ggg00	low aggression	inconsistent	low aggression-inconsistent	f000ppp	0.305776	0.379509	166	22	162	40	113	104	144	122	-113	104
43	3	1	2	12	m000gg0	low aggression	consistent	low aggression-consistent	f0pp000	0.336294	0.329402	0	77	0	118	393.5	125	77	118	-239.5	111
44	3	1	2	12	mg000g0	high aggression	inconsistent	high aggression-inconsistent	f0pp000	0.663706	0.329402	393.5	77	125	118	393.5	125	316.5	7	-239.5	111
45	3	1	3	13	m000ggg	low aggression	consistent	low aggression-consistent	fp00pp0	0.723112	0.645968	0	312.5	0	625	220	142	312.5	625	220	142
46	3	1	3	13	mgg000g	high aggression	inconsistent	high aggression-inconsistent	fp00pp0	0.276888	0.645968	220	312.5	142	625	220	142	92.5	483	220	142
47	3	1	4	14	m0ppp00	low aggression	consistent	low aggression-consistent	f0bb000	0.487169	0.242847	142	319.5	106	95	63	158	177.5	11	63	-158
48	3	1	4	14	mgg0g00	high aggression	inconsistent	high aggression-inconsistent	f0bb000	0.512831	0.242847	205	319.5	264	95	63	158	114.5	169	63	-158
49	3	1	5	15	mpp0p00_2	high aggression	consistent	high aggression-consistent	fb0bb00	0.514792	0.366147	321.5	15.5	9	19	98.5	159	306	10	-98.5	139
50	3	1	5	15	mp00p0p	low aggression	inconsistent	low aggression-inconsistent	fb0bb00	0.485208	0.366147	223	15.5	168	19	98.5	159	207.5	149	-98.5	139
51	3	2	6	11	mp0p00p	high aggression	consistent	high aggression-consistent	f0gg000	0.451867	0.596902	279	41	58	82	113	104	238	24	-113	56
52	3	2	6	11	m0ggg00	low aggression	inconsistent	low aggression-inconsistent	f0gg000	0.548133	0.596902	166	41	162	82	113	104	125	80	-113	56
53	3	2	7	12	m000gg0	low aggression	consistent	low aggression-consistent	fg00g00	0.33902	0.386619	0	297	0	84	393.5	125	297	84	200.5	43
54	3	2	7	12	mg000g0	high aggression	inconsistent	high aggression-inconsistent	fg00g00	0.66098	0.386619	393.5	297	125	84	393.5	125	96.5	41	200.5	43
55	3	2	8	13	m000ggg	low aggression	consistent	low aggression-consistent	f0000gg	0.680964	0.325539	0	222	0	262	220	142	222	262	220	142
56	3	2	8	13	mgg000g	high aggression	inconsistent	high aggression-inconsistent	f0000gg	0.319036	0.325539	220	222	142	262	220	142	2	120	220	142
57	3	2	9	14	m0ppp00	low aggression	consistent	low aggression-consistent	f00p00p	0.537325	0.467287	142	25.5	106	29	63	158	116.5	77	-63	-158
58	3	2	9	14	mgg0g00	high aggression	inconsistent	high aggression-inconsistent	f00p00p	0.462675	0.467287	205	25.5	264	29	63	158	179.5	235	-63	-158
59	3	2	10	15	mpp0p00_2	high aggression	consistent	high aggression-consistent	f00pp00	0.402788	0.719493	321.5	63.5	9	127	98.5	159	258	118	-98.5	-77
60	3	2	10	15	mp00p0p	low aggression	inconsistent	low aggression-inconsistent	f00pp00	0.597212	0.719493	223	63.5	168	127	98.5	159	159.5	41	-98.5	-77
61	4	1	1	16	m0pp0p0	low aggression	consistent	low aggression-consistent	f0p0p00			87	131.5	0	253	231	130	44.5	253	-142	130	damaged_video_file
62	4	1	1	16	mg000gg	high aggression	inconsistent	high aggression-inconsistent	f0p0p00			318	131.5	130	253	231	130	186.5	123	-142	130	damaged_video_file
63	4	1	2	17	mpg00gg	low aggression	consistent	low aggression-consistent	fg0p000	0.57684	0.31739	75	30.5	6	51	239.5	95	44.5	45	-239.5	-5
64	4	1	2	17	mgggg00	high aggression	inconsistent	high aggression-inconsistent	fg0p000	0.42316	0.31739	314.5	30.5	101	51	239.5	95	284	50	-239.5	-5
65	4	1	3	18	m0gpp00	high aggression	consistent	high aggression-consistent	fp00p00	0.431699	0.693895	204.5	100	21	200	129	2	104.5	179	-80	-2
66	4	1	3	18	mp00pp0	low aggression	inconsistent	low aggression-inconsistent	fp00p00	0.568301	0.693895	75.5	100	23	200	129	2	24.5	177	-80	-2
67	4	1	4	19	mpp00p0	low aggression	consistent	low aggression-consistent	f00w0pp	0.468876	0.566045	91	369.5	4	205	200	150	278.5	201	200	150
68	4	1	4	19	mg00gp0	high aggression	inconsistent	high aggression-inconsistent	f00w0pp	0.531124	0.566045	291	369.5	154	205	200	150	78.5	51	200	150
69	4	1	5	20	m0p00pp	high aggression	consistent	high aggression-consistent	f00w00w	0.667264	0.535883	214.5	130	63	4	164.5	37	84.5	59	-4.5	37
70	4	1	5	20	mpp000p	low aggression	inconsistent	low aggression-inconsistent	f00w00w	0.332736	0.535883	50	130	100	4	164.5	37	80	96	-4.5	37
71	4	2	6	16	m0pp0p0	low aggression	consistent	low aggression-consistent	fp000p0			87	0	0	0	231	130	87	0	-231	-130	damaged_video_file
72	4	2	6	16	mg000gg	high aggression	inconsistent	high aggression-inconsistent	fp000p0			318	0	130	0	231	130	318	130	-231	-130	damaged_video_file
73	4	2	7	18	m0gpp00	high aggression	consistent	high aggression-consistent	f0p00p0	0.606241	0.548927	204.5	271	21	180	129	2	66.5	159	129	-2
74	4	2	7	18	mp00pp0	low aggression	inconsistent	low aggression-inconsistent	f0p00p0	0.393759	0.548927	75.5	271	23	180	129	2	195.5	157	129	-2
75	4	2	8	19	mpp00p0	low aggression	consistent	low aggression-consistent	fp0p000	0.599096	0.390325	91	199	4	398	200	150	108	394	16	150
76	4	2	8	19	mg00gp0	high aggression	inconsistent	high aggression-inconsistent	fp0p000	0.400904	0.390325	291	199	154	398	200	150	92	244	16	150
77	4	2	9	20	m0p00pp	high aggression	consistent	high aggression-consistent	f00000w	0.399581	0.340231	214.5	359.5	63	135	164.5	37	145	72	164.5	-37
78	4	2	9	20	mpp000p	low aggression	inconsistent	low aggression-inconsistent	f00000w	0.600419	0.340231	50	359.5	100	135	164.5	37	309.5	35	164.5	-37
79	4	2	10	17	mpg00gg	low aggression	consistent	low aggression-consistent	f000pp0	0.764617	0.269076	75	162	6	324	239.5	95	87	318	-65.5	95
80	4	2	10	17	mgggg00	high aggression	inconsistent	high aggression-inconsistent	f000pp0	0.235383	0.269076	314.5	162	101	324	239.5	95	152.5	223	-65.5	95
